# Supplementary material for: Emotional Eating and Its Associations with the Prevalence of Depression and Anxiety Symptoms in University Students: A Cross-Sectional Study
Source: Med Sci (Basel). 2026 Jul 6;14(3):376. doi: 10.3390/medsci14030376 (PMC13414101; doi:10.3390/medsci14030376)
Supplement: Supplementary file 1 [file medsci-14-00376-s001.zip]

Archive with 1 entries (1 files):
- medsci-4422247-supplementary.pdf
